# Supplementary material for: Torsional and Transversal Stiffness of Orthotropic Sandwich Panels
Source: Materials (Basel). 2020 Nov 6;13(21):5016. doi: 10.3390/ma13215016 (PMC7664334; doi:10.3390/ma13215016)
Supplement: Supplementary file 1 [file materials-13-05016-s001.zip]

Archive with 19 entries (18 files):
- supplement/
- supplement/125x25 D_33=450;A_44=250.csv
- supplement/125x25 D_33=450;A_44=5.csv
- supplement/125x25 D_33=450;A_55=250.csv
- supplement/125x25 D_33=450;A_55=5.csv
- supplement/125x25 D_33=900;A_44=250.csv
- supplement/125x25 D_33=900;A_44=5.csv
- supplement/125x25 D_33=900;A_55=250.csv
- supplement/125x25 D_33=900;A_55=5.csv
- supplement/75x75 D_33=450;A_44=250.csv
- supplement/75x75 D_33=450;A_44=5.csv
- supplement/75x75 D_33=450;A_55=250.csv
- supplement/75x75 D_33=450;A_55=5.csv
- supplement/75x75 D_33=900;A_44=250.csv
- supplement/75x75 D_33=900;A_44=5.csv
- supplement/75x75 D_33=900;A_55=250.csv
- supplement/75x75 D_33=900;A_55=5.csv
- supplement/desktop.ini
- supplement/_info.txt
