# Supplementary material for: Torsional and Transversal Stiffness of Orthotropic Sandwich Panels
Source: Materials (Basel). 2020 Nov 6;13(21):5016. doi: 10.3390/ma13215016 (PMC7664334; doi:10.3390/ma13215016)
Supplement: Supplementary file 1 [file materials-13-05016-s001.zip › supplement/125x25 D_33=450;A_44=250.csv]

125	25	3	200	100	2	450	250	5	1.091768	1.0967926	1.0773749	0.97139773	1.0437808	0.92054622	1.0437808
125	25	3	200	100	8	450	250	20	1.0951208	1.0969729	1.1134385	1.0540184	1.0952236	1.0744218	1.0952236
125	25	3	200	100	20	450	250	50	1.1003483	1.0971111	1.120953	1.1008333	1.1061267	1.1166542	1.1061267
125	25	3	200	100	40	450	250	100	1.107131	1.0973075	1.1234932	1.1235158	1.1098095	1.1327851	1.1098095
125	25	3	200	100	60	450	250	150	1.1123221	1.097497	1.1243531	1.1322646	1.1110425	1.1385916	1.1110425
125	25	3	200	100	80	450	250	200	1.1164305	1.097684	1.1247914	1.1369019	1.1116601	1.1416226	1.1116601
125	25	3	200	100	100	450	250	250	1.1197647	1.0978691	1.1250608	1.1397746	1.1120309	1.1254474	1.1120309
