# Supplementary material for: Torsional and Transversal Stiffness of Orthotropic Sandwich Panels
Source: Materials (Basel). 2020 Nov 6;13(21):5016. doi: 10.3390/ma13215016 (PMC7664334; doi:10.3390/ma13215016)
Supplement: Supplementary file 1 [file materials-13-05016-s001.zip › supplement/125x25 D_33=450;A_44=5.csv]

125	25	3	200	2	2	450	5	5	0.54354874	0.33244136	0.52429562	0.74984979	0.41185219	0.52852571	0.41185219
125	25	3	200	2	8	450	5	20	0.77315817	0.34489218	0.53533107	1.0122494	0.41962933	0.53015078	0.41962933
125	25	3	200	2	20	450	5	50	0.93043547	0.36867436	0.54230085	1.0913703	0.42122013	0.55645026	0.42122013
125	25	3	200	2	40	450	5	100	1.0190643	0.4053402	0.55144702	1.1208054	0.42175309	0.57640539	0.42175309
125	25	3	200	2	60	450	5	150	1.0565673	0.43872665	0.5599744	1.1310004	0.42193104	0.58808101	0.42193104
125	25	3	200	2	80	450	5	200	1.0774399	0.46925509	0.568178	1.136173	0.42202007	0.59635954	0.42202007
125	25	3	200	2	100	450	5	250	1.090776	0.4972775	0.57612424	1.139301	0.42207351	0.60277525	0.42207351
