# Supplementary material for: Torsional and Transversal Stiffness of Orthotropic Sandwich Panels
Source: Materials (Basel). 2020 Nov 6;13(21):5016. doi: 10.3390/ma13215016 (PMC7664334; doi:10.3390/ma13215016)
Supplement: Supplementary file 1 [file materials-13-05016-s001.zip › supplement/125x25 D_33=450;A_55=250.csv]

125	25	3	200	2	100	450	5	250	1.090776	0.4972775	0.57612424	1.139301	0.42207351	0.60277525	0.42207351
125	25	3	200	8	100	450	20	250	1.0946312	0.7621299	0.90089	1.1393311	0.80369342	0.9130813	0.80369342
125	25	3	200	20	100	450	50	250	1.1001653	0.93648823	1.0335433	1.1393907	0.98110822	1.0334543	0.98110822
125	25	3	200	40	100	450	100	250	1.107073	1.0285226	1.0886323	1.1394889	1.0590353	1.0852867	1.0590353
125	25	3	200	60	100	450	150	250	1.1123011	1.0654731	1.1085317	1.1395856	1.0878368	1.1048493	1.0878368
125	25	3	200	80	100	450	200	250	1.116424	1.0854019	1.1187969	1.1396808	1.1028331	1.1152618	1.1028331
125	25	3	200	100	100	450	250	250	1.1197647	1.0978691	1.1250608	1.1397746	1.1120309	1.1254474	1.1120309
