# Supplementary material for: Torsional and Transversal Stiffness of Orthotropic Sandwich Panels
Source: Materials (Basel). 2020 Nov 6;13(21):5016. doi: 10.3390/ma13215016 (PMC7664334; doi:10.3390/ma13215016)
Supplement: Supplementary file 1 [file materials-13-05016-s001.zip › supplement/125x25 D_33=450;A_55=5.csv]

125	25	3	200	2	2	450	5	5	0.54354874	0.33244136	0.52429562	0.74984979	0.41185219	0.52852571	0.41185219
125	25	3	200	8	2	450	20	5	0.78659104	0.7090207	0.86316663	0.77794337	0.76742699	0.87030401	0.76742699
125	25	3	200	20	2	450	50	5	0.93906125	0.92109661	0.99172544	0.82379863	0.92759598	0.88934487	0.92759598
125	25	3	200	40	2	450	100	5	1.023068	1.0235144	1.0435687	0.87947883	0.99695375	0.90313431	0.99695375
125	25	3	200	60	2	450	150	5	1.0588198	1.0629592	1.0620811	0.91900673	1.0224368	0.91095397	1.0224368
125	25	3	200	80	2	450	200	5	1.078875	1.0838537	1.0715876	0.94852047	1.0356732	0.91639159	1.0356732
125	25	3	200	100	2	450	250	5	1.091768	1.0967926	1.0773749	0.97139773	1.0437808	0.92054622	1.0437808
