# Supplementary material for: Torsional and Transversal Stiffness of Orthotropic Sandwich Panels
Source: Materials (Basel). 2020 Nov 6;13(21):5016. doi: 10.3390/ma13215016 (PMC7664334; doi:10.3390/ma13215016)
Supplement: Supplementary file 1 [file materials-13-05016-s001.zip › supplement/125x25 D_33=900;A_44=250.csv]

125	25	3	400	100	2	900	250	5	2.0817437	2.0932694	2.0236597	1.6794962	1.9082958	1.5330751	1.9082958
125	25	3	400	100	8	900	250	20	2.0942584	2.0939262	2.1547498	1.9427955	2.0875616	2.013266	2.0875616
125	25	3	400	100	20	900	250	50	2.1125838	2.0944298	2.1830713	2.1080369	2.1275338	2.1668257	2.1275338
125	25	3	400	100	40	900	250	100	2.1363745	2.0951455	2.1927265	2.1928124	2.1412003	2.2284012	2.1412003
125	25	3	400	100	60	900	250	150	2.1547797	2.0958367	2.1960041	2.2263881	2.1457948	2.2509834	2.1457948
125	25	3	400	100	80	900	250	200	2.1694943	2.0965184	2.1976766	2.244389	2.1480995	2.2628611	2.1480995
125	25	3	400	100	100	900	250	250	2.1815413	2.0971938	2.1987054	2.2556119	2.1494847	2.2001824	2.1494847
