# Supplementary material for: Torsional and Transversal Stiffness of Orthotropic Sandwich Panels
Source: Materials (Basel). 2020 Nov 6;13(21):5016. doi: 10.3390/ma13215016 (PMC7664334; doi:10.3390/ma13215016)
Supplement: Supplementary file 1 [file materials-13-05016-s001.zip › supplement/125x25 D_33=900;A_44=5.csv]

125	25	3	400	2	2	900	5	5	0.72110118	0.38849714	0.67875155	1.111639	0.50149753	0.68585799	0.50149753
125	25	3	400	2	8	900	5	20	1.1756385	0.4056089	0.69736216	1.8054745	0.51307632	0.68859708	0.51307632
125	25	3	400	2	20	900	5	50	1.5712922	0.43890584	0.7092364	2.0736066	0.51545654	0.73363371	0.51545654
125	25	3	400	2	40	900	5	100	1.8346506	0.49187528	0.72496178	2.1825112	0.51625486	0.76872086	0.51625486
125	25	3	400	2	60	900	5	150	1.9566954	0.54191853	0.73977183	2.2215055	0.51652151	0.78962857	0.51652151
125	25	3	400	2	80	900	5	200	2.0277347	0.58927196	0.75415689	2.2415501	0.51665495	0.80462628	0.51665495
125	25	3	400	2	100	900	5	250	2.0743991	0.63414684	0.76822088	2.253758	0.51673504	0.81634962	0.51673504
