# Supplementary material for: Torsional and Transversal Stiffness of Orthotropic Sandwich Panels
Source: Materials (Basel). 2020 Nov 6;13(21):5016. doi: 10.3390/ma13215016 (PMC7664334; doi:10.3390/ma13215016)
Supplement: Supplementary file 1 [file materials-13-05016-s001.zip › supplement/125x25 D_33=900;A_55=250.csv]

125	25	3	400	2	100	900	5	250	2.0743991	0.63414684	0.76822088	2.253758	0.51673504	0.81634962	0.51673504
125	25	3	400	8	100	900	20	250	2.0898393	1.1388425	1.4793213	2.2538755	1.2342208	1.5124819	1.2342208
125	25	3	400	20	100	900	50	250	2.1107079	1.5778064	1.8743526	2.2541091	1.7087364	1.8740597	1.7087364
125	25	3	400	40	100	900	100	250	2.1357288	1.8579053	2.063745	2.2544935	1.959909	2.0517547	1.959909
125	25	3	400	60	100	900	150	250	2.1545335	1.9820723	2.136449	2.254872	2.0608878	2.1228129	2.0608878
125	25	3	400	80	100	900	200	250	2.1694156	2.0521665	2.1749082	2.2552448	2.1153824	2.1615889	2.1153824
125	25	3	400	100	100	900	250	250	2.1815413	2.0971938	2.1987054	2.2556119	2.1494847	2.2001824	2.1494847
