# Supplementary material for: Torsional and Transversal Stiffness of Orthotropic Sandwich Panels
Source: Materials (Basel). 2020 Nov 6;13(21):5016. doi: 10.3390/ma13215016 (PMC7664334; doi:10.3390/ma13215016)
Supplement: Supplementary file 1 [file materials-13-05016-s001.zip › supplement/125x25 D_33=900;A_55=5.csv]

125	25	3	400	2	2	900	5	5	0.72110118	0.38849714	0.67875155	1.111639	0.50149753	0.68585799	0.50149753
125	25	3	400	8	2	900	20	5	1.2191301	1.0242037	1.3802678	1.1745184	1.1507112	1.3986092	1.1507112
125	25	3	400	20	2	900	50	5	1.6110978	1.5346022	1.7412022	1.2822796	1.5527281	1.4484453	1.5527281
125	25	3	400	40	2	900	100	5	1.8581454	1.8416271	1.9075869	1.4224564	1.7573835	1.4853825	1.7573835
125	25	3	400	60	2	900	150	5	1.9715426	1.9733902	1.9703659	1.52881	1.8381414	1.5066537	1.8381414
125	25	3	400	80	2	900	200	5	2.0378763	2.046639	2.0033375	1.6122642	1.8813692	1.5215865	1.8813692
125	25	3	400	100	2	900	250	5	2.0817437	2.0932694	2.0236597	1.6794962	1.9082958	1.5330751	1.9082958
