# Supplementary material for: Torsional and Transversal Stiffness of Orthotropic Sandwich Panels
Source: Materials (Basel). 2020 Nov 6;13(21):5016. doi: 10.3390/ma13215016 (PMC7664334; doi:10.3390/ma13215016)
Supplement: Supplementary file 1 [file materials-13-05016-s001.zip › supplement/75x75 D_33=450;A_44=250.csv]

75	75	3	200	100	2	450	250	5	0.63215716	0.63677865	0.5662272	0.62100457	0.53518865	0.58196836	0.53518865
75	75	3	200	100	8	450	250	20	0.63262733	0.63695676	0.61856714	0.62203024	0.60845756	0.6221832	0.60845756
75	75	3	200	100	20	450	250	50	0.63336215	0.63725978	0.63028489	0.62378168	0.62558649	0.63206536	0.62558649
75	75	3	200	100	40	450	250	100	0.63429295	0.63764981	0.63429516	0.62604807	0.63151247	0.63572332	0.63151247
75	75	3	200	100	60	450	250	150	0.63499211	0.63794264	0.63564387	0.62775871	0.63351283	0.63702482	0.63351283
75	75	3	200	100	80	450	250	200	0.63553799	0.63817058	0.6363205	0.62909567	0.63451777	0.63770105	0.63451777
75	75	3	200	100	100	450	250	250	0.6359763	0.63835305	0.63672722	0.63016936	0.63512226	0.63686966	0.63512226
