# Supplementary material for: Torsional and Transversal Stiffness of Orthotropic Sandwich Panels
Source: Materials (Basel). 2020 Nov 6;13(21):5016. doi: 10.3390/ma13215016 (PMC7664334; doi:10.3390/ma13215016)
Supplement: Supplementary file 1 [file materials-13-05016-s001.zip › supplement/75x75 D_33=450;A_44=5.csv]

75	75	3	200	2	2	450	5	5	0.49927733	0.56687334	0.50914877	0.35955056	0.46242775	0.51374261	0.46242775
75	75	3	200	2	8	450	5	20	0.57360819	0.60859642	0.55144848	0.48780488	0.51612903	0.56719089	0.51612903
75	75	3	200	2	20	450	5	50	0.60695857	0.6253331	0.56080969	0.56050955	0.52840159	0.57289741	0.52840159
75	75	3	200	2	40	450	5	100	0.62182708	0.63223257	0.5640648	0.59574468	0.53262317	0.57694836	0.53262317
75	75	3	200	2	60	450	5	150	0.62743387	0.63471751	0.5652113	0.60933661	0.53404539	0.5792158	0.53404539
75	75	3	200	2	80	450	5	200	0.63038977	0.63599787	0.56582602	0.61654135	0.53475936	0.58078004	0.53475936
75	75	3	200	2	100	450	5	250	0.63221772	0.63677865	0.5662272	0.62100457	0.53518865	0.58196836	0.53518865
