# Supplementary material for: Torsional and Transversal Stiffness of Orthotropic Sandwich Panels
Source: Materials (Basel). 2020 Nov 6;13(21):5016. doi: 10.3390/ma13215016 (PMC7664334; doi:10.3390/ma13215016)
Supplement: Supplementary file 1 [file materials-13-05016-s001.zip › supplement/75x75 D_33=900;A_44=250.csv]

75	75	3	400	100	2	900	250	5	1.2490528	1.2671791	1.0154083	1.2062084	0.91975167	1.0671715	0.91975167
75	75	3	400	100	8	900	250	20	1.2509324	1.2678847	1.1970466	1.210084	1.1597565	1.210663	1.1597565
75	75	3	400	100	20	900	250	50	1.2538182	1.2690859	1.2417206	1.21673	1.2236158	1.2486501	1.2236158
75	75	3	400	100	40	900	250	100	1.2574568	1.2706336	1.2573822	1.2253829	1.2464942	1.2630068	1.2464942
75	75	3	400	100	60	900	250	150	1.2601924	1.2717969	1.2626933	1.2319538	1.2543117	1.2681544	1.2543117
75	75	3	400	100	80	900	250	200	1.262332	1.2727032	1.2653661	1.2371134	1.2582573	1.2708371	1.2582573
75	75	3	400	100	100	900	250	250	1.264053	1.2734291	1.2669755	1.2412723	1.2606366	1.2675396	1.2606366
