# Supplementary material for: Torsional and Transversal Stiffness of Orthotropic Sandwich Panels
Source: Materials (Basel). 2020 Nov 6;13(21):5016. doi: 10.3390/ma13215016 (PMC7664334; doi:10.3390/ma13215016)
Supplement: Supplementary file 1 [file materials-13-05016-s001.zip › supplement/75x75 D_33=900;A_55=5.csv]

75	75	3	400	2	2	900	5	5	0.82003305	1.0174881	0.84544254	0.5	0.7239819	0.85818494	0.7239819
75	75	3	400	8	2	900	20	5	1.0368764	1.1602611	0.96884577	0.78817734	0.86486486	1.0185116	0.86486486
75	75	3	400	20	2	900	50	5	1.1526408	1.2226468	0.99811746	0.99716714	0.89988751	1.0370612	0.89988751
75	75	3	400	40	2	900	100	5	1.2084204	1.2493028	1.0084753	1.1144279	0.91220068	1.050412	0.91220068
75	75	3	400	60	2	900	150	5	1.2302666	1.259043	1.0121459	1.1629543	0.9163803	1.0579522	0.9163803
75	75	3	400	80	2	900	200	5	1.2418498	1.264091	1.0141189	1.1894832	0.9184845	1.0631825	0.9184845
75	75	3	400	100	2	900	250	5	1.2490528	1.2671791	1.0154083	1.2062084	0.91975167	1.0671715	0.91975167
