# Supplementary material for: Torsional and Transversal Stiffness of Orthotropic Sandwich Panels
Source: Materials (Basel). 2020 Nov 6;13(21):5016. doi: 10.3390/ma13215016 (PMC7664334; doi:10.3390/ma13215016)
Supplement: Supplementary file 1 [file materials-13-05016-s001.zip › supplement/_info.txt]

Kolumny 1-9
1-a 2-b 3-grubosc 4-G12 5-G13 6-G23 7-D33 8-A44 9-A55

Kolumny 10-end
10-STRI65 11-S32 12-S34 13-S4/S4R 14-QLL 15-AKK 16-AA
